# Supplementary material for: Conductive Polyaniline-Based/Polyethersulfone Ultrafiltration Membranes: Morphology, Wettability and Short-Cycle Electrochemical Cleaning
Source: Membranes (Basel). 2026 Jun 3;16(6):194. doi: 10.3390/membranes16060194 (PMC13304109; doi:10.3390/membranes16060194)
Supplement: Supplementary file 1 [file membranes-16-00194-s001.zip]

Archive with 1 entries (1 files):
- membranes-4263080-supplementary.pdf
